# Supplementary material for: Control of replication stress and mitosis in colorectal cancer stem cells through the interplay of PARP1, MRE11 and RAD51
Source: Cell Death Differ. 2021 Feb 2;28(7):2060–82. doi: 10.1038/s41418-020-00733-4 (PMC8257675; doi:10.1038/s41418-020-00733-4)
Supplement: Supplementary file 6 — Supplementary Table S4_Manic et al_CDD-20-1279.RR [file 41418_2020_733_MOESM6_ESM.xlsx]

## Sheet: TABLE S4
TABLE S4 : List of significant P values obtained in all statistical analyses
Figure	Panel	Treatment condition	Analyzed CRC-SCs	Statistical symbol	Appearance in the panel	P values1-3
FIGURE 1	Fig. 1b	Prexasertib (CHK1i)	#1 (in orange)	*	from the left to the right	0.0036	<0.0001	<0.0001	<0.0001	0.0006
		Prexasertib (CHK1i)	#19 (in blu)	*	from the left to the right	<0.0001	<0.0001	<0.0001	<0.0001	<0.0001
	Fig. 1c	CHK1i	#1SENS	*	from the left to the right	<0.0001	<0.0001	<0.0001
		CHK1i	#19SENS	*	from the left to the right	0.0005	0.0007	0.0017
	Fig. 1d	Rasutertib	#1 (in orange)	*	from the left to the right	0.0127	0.0043	0.0004
		Rasutertib	#19 (in blu)	*	from the left to the right	0.0253	0.0004	<0.0001	0.0014
		Berzosertib	#1 (in orange)	*	from the left to the right	0.0012	0.011	<0.0001	0.0002
		Berzosertib	#19 (in blu)	*	from the left to the right	0.0356	0.0002	0.0004
		Irinotecan	#1 (in orange)	*	from the left to the right	0.0008	<0.0001	<0.0001	<0.0001	0.0004
		Irinotecan	#19 (in blu)	*	from the left to the right	0.0048	0.0077	<0.0001	<0.0001	0.0103
FIGURE S1	Fig. S1f	5-FU	#1 (in orange)	*	from the left to the right	0.0202	0.0007	0.0058	0.0055
		5-FU	#19 (in blu)	*	from the left to the right	0.0316	0.0075
		VE-821	#1 (in orange)	*	from the left to the right	0.0201	0.0273	<0.0001	<0.0001	0.0019
		VE-821	#19 (in blu)	*	from the left to the right	0.0368	0.0466	0.0233	0.0057	0.0401
		Oxaliplatin	#1 (in orange)	*	from the left to the right	0.0151	0.0275	0.0003	<0.0001	<0.0001
		Oxaliplatin	#19 (in blu)	*	from the left to the right	0.0006	0.0033	0.0198
FIGURE S2		Mirin	#19 (in blu)	*	from the left to the right	0.0421	0.0019
		Talazoparib	#1 (in orange)	*	from the left to the right	0.0251	0.0219
		Talazoparib	#19 (in blu)	*	from the left to the right	0.0093	0.0077
		Olaparib	#19 (in blu)	*	from the left to the right	0.0031	0.0021
		Gemcitabine	#1 (in orange)	*	from the left to the right	0.0004	0.0033	0.0013	0.0003	0.0002	0.0369
		Gemcitabine	#19 (in blu)	*	from the left to the right	0.0038	0.0062	0.0015	0.0044	0.013	0.0225
		Cisplatin	#1 (in orange)	*	from the left to the right	0.0007	0.0008
		Cisplatin	#19 (in blu)	*	from the left to the right	0.0063	0.0039
		Camptothecin	#1 (in orange)	*	one value	0.0039
		Camptothecin	#19 (in blu)	*	from the left to the right	0.039	0.0043	0.0002
		Etoposide	#1 (in orange)	*	one value	0.0302
		Adavosertib	#1 (in orange)	*	from the left to the right	0.0108	0.0195	0.0173
		Adavosertib	#19 (in blu)	*	from the left to the right	0.0476
FIGURE 2	Fig. 2c	Gemcitabine (GEM)	#neoR	*	one value	0.0032
		CHK1i	#neoR	*	one value	0.0466
	Fig. 2d - Top	Untreated	#1	*	one value	0.0194
		Untreated	#19	*	one value	0.0005
	Fig. 2d - Bottom	Untreated	#SENS vs #neoR	*	one value	<0.0001
FIGURE S3	Fig. S3c	Untreated	#SENS	*	one value	0.0161
		Untreated	#neoR	*	one value	0.0017
	Fig. S3f - Left	Gemcitabine (GEM) ± CHK1i	#neoR	*	from the left to the right	0.0004	<0.0001	<0.0001
	Fig. S3f - Right	Irinotecan (IRI) ± CHK1i	#neoR	*	from the left to the right	0.0196	0.0003	<0.0001
	Fig. S3g - Left	Adavosertib ± CHK1i	#neoR	*	from the left to the right	0.0018	0.0007	0.0003
	Fig. S3g - Right	Triapine ± CHK1i	#neoR	*	one value	0.0116
	Fig. S3h	Gemcitabine (GEM) ± VE-821	#neoR	*	from the left to the right	0.0077	<0.0001
		Gemcitabine (GEM) ± VE-821	#neoR	*	from the left to the right	0.0017	<0.0001
		Gemcitabine (GEM) ± VE-821	#neoR	*	from the left to the right	<0.0001	<0.0001
FIGURE 3	Fig. 3c - Left	CHK1i ± PARP1i (HU+N protocol)	#SENS	*	from the left to the right	0.0094	0.0082
		CHK1i ± PARP1i (HU+N protocol)	#neoR	*	from the left to the right	0.0003	0.0001
		CHK1i (HU+N protocol)	#SENS vs #neoR	#	one value	0.0025
		CHK1i + PARP1i (HU+N protocol)	#SENS vs #neoR	#	one value	0.0029
	Fig. 3c - Right	CHK1i ± PARP1i (HU+N protocol)	#SENS	*	from the left to the right	<0.0001	<0.0001
		CHK1i ± PARP1i (HU+N protocol)	#neoR	*	from the left to the right	0.0016	0.0002
		CHK1i (HU+N protocol)	#SENS vs #neoR	#	one value	<0.0001
		CHK1i + PARP1i (HU+N protocol)	#SENS vs #neoR	#	one value	<0.0001
	Fig. 3d	CHK1i ± PARP1i	#neoR	*	as indicated	NT vs CHK1i+PARP1i (O) : 0.0024; NT vs CHK1i+PARP1i (T) : <0.0001
				*	as indicated	CHK1i vs CHK1i+PARP1i (T) : 0.0033
				*	as indicated	PARP1i (O) vs CHK1i+PARP1i (O) : 0.0087; PARP1i (O) vs CHK1i+PARP1i (T) : 0.0003
				*	as indicated	PARP1i (T) vs CHK1i+PARP1i (T) : 0.0148
	Fig. 3f - Left	Untreated	#SENS vs #neoR	*	as indicated	<0.0001
	Fig. 3f - Center	CHK1i ± PARP1i	#SENS	*	as indicated	NT vs CHK1i : <0.0001; NT vs CHK1i+PARP1i : <0.0001
				*	as indicated	CHK1i vs PARP1i : <0.0001; CHK1i vs CHK1i+PARP1i : 0.036
				*	as indicated	PARP1i vs CHK1i+PARP1i : <0.0001
	Fig. 3f - Right	CHK1i ± PARP1i	#neoR	*	as indicated	NT vs PARP1i : <0.0001; NT vs CHK1i+PARP1i : <0.0001
				*	as indicated	CHK1i vs PARP1i : <0.0001; CHK1i vs CHK1i+PARP1i : <0.0001
				*	as indicated	PARP1i vs CHK1i+PARP1i : <0.0001
	Fig. 3g	CHK1i ± PARP1i	#neoR	*	as indicated	NT vs CHK1i+TZ : <0.0001
				*	as indicated	CHK1i vs CHK1i+TZ : <0.0001
				*	as indicated	TZ vs CHK1i+TZ : <0.0001
				*	as indicated	CHK1i vs TZ : 0.0435
FIGURE S4	Fig. S4b	CHK1i ± PARP1i (HU+N protocol)	#SENS	*	as indicated	HU+N vs CHK1i : 0.0046; HU+N vs CHK1i+PARP1i : 0.0031
		CHK1i + PARP1i (HU+N protocol)	#SENS vs #neoR	#	one value	0.0429
	Fig. S4c - Left	CHK1i ± PARP1i	#neoR	*	as indicated	NT vs CHK1i+PARP1i : <0.0001
				*	as indicated	CHK1i vs CHK1i+PARP1i : <0.0001
				*	as indicated	PARP1i vs CHK1i+PARP1i : <0.0001															5				1-way	BF ns	vs SOLO NT
	Fig. S4c - Right	CHK1i ± PARP1i	#neoR	*	as indicated	NT vs CHK1i+PARP1i : 0.0018															5						tutti vs tutti
				*	as indicated	CHK1i vs CHK1i+PARP1i : <0.0001															5
				*	as indicated	PARP1i vs CHK1i+PARP1i : 0.0015															5
																					3				1-way	BF ns	vs SOLO NT
FIGURE 4	Fig. 4a - Left	CHK1i ± TZ	#1neoR	*	from the left to the right	0.0140	0.0024	0.0010	0.0044	0.0009	0.0002	0.0016	0.001	0.0004							3						tutti vs tutti
	Fig. 4a - Center left	CHK1i ± OLA	#1neoR	*	from the left to the right	0.0018	<0.0001	<0.0001	0.0129	0.0001	<0.0001										3
	Fig. 4a - Center right	CHK1i ± TZ	#19neoR	*	from the left to the right	0.0482	0.0088	0.00370	0.0005	0.0002	0.0013	0.0002	0.0001	0.0007	0.0002	<0.0001
	Fig. 4a - Right	CHK1i ± OLA	#19neoR	*	from the left to the right	0.0136	0.0218	0.0008	0.0170	0.0315	0.0029
FIGURE 5	Fig. 5a	CHK1i ± OLA or TZ	#1neoR and #19neoR	*	from the left to the right	0.045	0.0356	0.0028	0.0447
	Fig. 5b	CHK1i ± OLA	#neoR	*	as indicated	Day 15 : NT vs CHK1i+OLA : 0.0131; CHK1i vs CHK1i+OLA : 0.0324; OLA vs CHK1i+OLA : 0.0054
				*	as indicated	Day 18 : NT vs CHK1i+OLA : 0.0025; CHK1i vs CHK1i+OLA : 0.0187; OLA vs CHK1i+OLA : <0.0001
				*	as indicated	Day 22 : NT vs CHK1i+OLA : <0.0001; CHK1i vs CHK1i+OLA : <0.0001; OLA vs CHK1i+OLA : <0.0001
				#	as indicated	Day 22 : NT vs CHK1i+OLA : 0.0488; CHK1i vs CHK1i+OLA : 0.0383; OLA vs CHK1i+OLA : 0.0041
	Fig. 5c - Left	CHK1i ± TZ	#innR	*	from the left to the right	0.0018	<0.0001	<0.0001	<0.0001	<0.0001	<0.0001
	Fig. 5c - Right	CHK1i ± OLA	#innR	*	from the left to the right	<0.0001	<0.0001	<0.0001	0.0043	0.0179	0.0003
FIGURE S5	Fig. S5a - Left	CHK1i ± OLA or TZ	#1neoR	*	from the left to the right	0.0092	0.0278	0.0037	0.001
	Fig. S5a - Right	CHK1i ± OLA or TZ	#19neoR	*	from the left to the right	0.0473	0.0004	0.0002	0.002	<0.0001	<0.0001
	Fig. S5b	CHK1i ± OLA or TZ	#neoR	*	from the left to the right	0.0010	0.0338	0.0004	0.0184
FIGURE 6	Fig. 6a - Left	CHK1i ± OLA or TZ	#1SENS	*	as indicated	NT vs CHK1i+OLA : 0.0016; NT vs CHK1i+TZ : <0.0001
				*	as indicated	OLA vs CHK1i+OLA : 0.0178; OLA vs CHK1i+TZ : 0.0001
				*	as indicated	TZ vs CHK1i+TZ : 0.0004
				*	as indicated	CHK1i vs CHK1i+OLA : 0.0150; CHK1i vs CHK1i+TZ : 0.0001
	Fig. 6a - Right	CHK1i ± OLA or TZ	#19SENS	*	as indicated	NT vs CHK1i+OLA : 0.0060; NT vs CHK1i+TZ : 0.0030
				*	as indicated	OLA vs CHK1i+OLA : 0.0065; OLA vs CHK1i+TZ : 0.0032
				*	as indicated	TZ vs CHK1i+OLA : 0.0033; TZ vs CHK1i+TZ : 0.0017
	Fig. 6b - Left	CHK1i ± TZ	#1SENS	*	from the left to the right	0.0047	0.0003	<0.0001	<0.0001	<0.0001	<0.0001	<0.0001	<0.0001
	Fig. 6b - Right	CHK1i ± TZ	#19SENS	*	from the left to the right	0.0171	0.0488	0.0159	0.0026	0.0258	0.0054	0.0008
	Fig. 6c	CHK1i ± OLA or TZ	#SENS	*	as indicated	NT vs CHK1i+OLA : 0.0045; NT vs CHK1i+TZ : 0.0024
				*	as indicated	CHK1i vs CHK1i+OLA : 0.0189; CHK1i vs CHK1i+TZ : 0.0095
	Fig. 6e	CHK1i ± OLA or TZ	#16SENS	*	as indicated	NT vs CHK1i+OLA : 0.0104; NT vs CHK1i+TZ : 0.0098
				*	as indicated	OLA vs CHK1i+OLA : 0.0435; OLA vs CHK1i+TZ : 0.0408
				*	as indicated	TZ vs CHK1i+OLA : 0.0228; TZ vs CHK1i+TZ : 0.0214
	Fig. 6f - Left	CHK1i ± TZ	#neoR from SENSHIGH	*	from the left to the right	0.0217	0.0123	0.0009	0.0006	0.0002	<0.0001
	Fig. 6f - Right	CHK1i ± TZ	#neoR from SENSMED	*	from the left to the right	0.0159	0.0497	0.0011	0.0002	0.0015	<0.0001	<0.0001	0.0005	<0.0001	<0.0001
FIGURE S6	FIG. S6d - Left	Adavosertib ± CHK1i	#SENS	*	from the left to the right	0.0066	0.0436
	FIG. S6d - Right	Triapine ± CHK1i	#SENS	*	from the left to the right	0.007	0.0265
FIGURE 7	Fig. 7a	RAD51i ± MRE11i	#19neoR	*	from the left to the right	0.013	0.0006	0.0091	0.0008	<0.0001	<0.0001	<0.0001	<0.0001
	Fig. 7b	RAD51i ± MRE11i	#19neoR	*	one value	0.0062
	Fig. 7c	RAD51i ± MRE11i	#innR	*	from the left to the right	0.0418	0.0072	0.0001	<0.0001	<0.0001	<0.0001
	Fig. 7d - Left	RAD51i ± MRE11i (HU+N protocol)	#neoR	*	as indicated	HU+N vs RAD51i+MRE11i : <0.0001; RAD51i vs RAD51i+MRE11i : <0.0001; MRE11i vs RAD51i+MRE11i : 0.0001
	Fig. 7d - Right	RAD51i ± MRE11i (HU+N protocol)	#neoR	*	as indicated	HU+N vs RAD51i+MRE11i : 0.0002; RAD51i vs RAD51i+MRE11i : 0.0019; MRE11i vs RAD51i+MRE11i : 0.0015
	Fig. 7f	RAD51i ± MRE11i	#neoR	*	one value	0.0003
	Fig. 7g	RAD51i ± MRE11i	#neoR	*	one value	0.0055
	Fig. 7h	RAD51i ± MRE11i	#neoR	*	as indicated	NT vs RAD51i+MRE11i : 0.0011; RAD51i vs RAD51i+MRE11i : 0.0013; MRE11i vs RAD51i+MRE11i : 0.0049
FIGURE S7	Fig. S7a	RAD51i ± MRE11i	#1neoR	*	from the left to the right	0.0171	0.0484	0.004	0.0123	0.0037	<0.0001	0.0002	<0.0001	<0.0001
	Fig. S7c	RAD51i ± MRE11i	#1neoR	*	one value	0.0054
	Fig. S7d	RAD51i ± MRE11i	#neoR from SENSHIGH	*	from the left to the right	0.0356	0.0001	0.0206	<0.0001	0.0284	0.0035	0.0009
	Fig. S7e	RAD51i ± MRE11i	#SENSHIGH	*	one value	0.0348
			#19SENS	*	from the left to the right	0.0261	0.001	0.0029	0.0002	<0.0001
			#SENSMED	*	from the left to the right	0.0003	<0.0001	<0.0001	<0.0001
	Fig. S7g - Left	RAD51i ± MRE11i	#neoR	*	as indicated	NT vs MRE11i : 0.0058; NT vs RAD51i+MRE11i : 0.0001
				*	as indicated	B02 vs MRE11i : 0.0085; B02 vs RAD51i+MRE11i : 0.0001
				*	as indicated	MRE11i vs RAD51i+MRE11i : 0.0272
1For other information concerning comparisons and statistical analyses performed refer to Material and Methods sections (and in particular Statistical Procedures) and figure legends
2Only significant P values are included in the table
3Very low P values are reported as <0.0001
